# Supplementary material for: Direct Laser Writing of Copper Micropatterns from Deep Eutectic Solvents Using Pulsed near-IR Radiation
Source: Nanomaterials (Basel). 2022 Mar 29;12(7):1127. doi: 10.3390/nano12071127 (PMC9000477; doi:10.3390/nano12071127)
Supplement: Supplementary file 1 [file nanomaterials-12-01127-s001.zip]

Archive with 1 entries (1 files):
- nanomaterials-1627737-supplementary.pdf
